# Supplementary material for: Loxl3 Affects Palatal Shelf Elevation by Regulating Cell Proliferation and Collagen Deposition
Source: Int J Mol Sci. 2025 May 17;26(10):4815. doi: 10.3390/ijms26104815 (PMC12111807; doi:10.3390/ijms26104815)
Supplement: Supplementary file 1 [file ijms-26-04815-s001.zip]

Archive with 1 entries (1 files):
- ijms-3566556-supplementary.pdf
